# Supplementary material for: Adolescents with a Favorable Mediterranean-Style-Based Pattern Show Higher Cognitive and Academic Achievement: A Cluster Analysis—The Cogni-Action Project
Source: Nutrients. 2024 Feb 23;16(5):608. doi: 10.3390/nu16050608 (PMC10934130; doi:10.3390/nu16050608)
Supplement: Supplementary file 1 [file nutrients-16-00608-s001.zip]

Archive with 1 entries (1 files):
- nutrients-2803907-supplementary.pdf
